# Supplementary material for: Interstitial Lung Diseases in Israel: Large Variability in Close Geographic Proximity
Source: Diagnostics (Basel). 2025 Nov 2;15(21):2780. doi: 10.3390/diagnostics15212780 (PMC12608678; doi:10.3390/diagnostics15212780)
Supplement: Supplementary file 1 [file diagnostics-15-02780-s001.zip]

Archive with 1 entries (1 files):
- diagnostics-3861268-supplementary.pdf
